# Supplementary material for: Drug Responses in Plexiform Neurofibroma Type I (PNF1) Cell Lines Using High-Throughput Data and Combined Effectiveness and Potency
Source: Cancers (Basel). 2023 Dec 12;15(24):5811. doi: 10.3390/cancers15245811 (PMC10742026; doi:10.3390/cancers15245811)
Supplement: Supplementary file 1 [file cancers-15-05811-s001.zip]

Archive with 1 entries (1 files):
- cancers-2757704-supplementary.pdf
